# Supplementary material for: Characterisation of the tumour microenvironment and PD-L1 granularity reveals the prognostic value of cancer-associated myofibroblasts in non-invasive bladder cancer
Source: Oncoimmunology. 2024 Dec 19;14(1):2438291. doi: 10.1080/2162402X.2024.2438291 (PMC11660370; doi:10.1080/2162402X.2024.2438291)
Supplement: Supplemental Material [file KONI_A_2438291_SM7455.zip]

Archive with 2 entries (2 files):
- New folder/Gomez C et al Oncoimmunol Supplementary material final REVISED.docx
- New folder/Gomez C et al Oncoimmunol Supplementary tables REVISED.xlsx
