# Supplementary material for: Characterisation of the tumour microenvironment and PD-L1 granularity reveals the prognostic value of cancer-associated myofibroblasts in non-invasive bladder cancer
Source: Oncoimmunology. 2024 Dec 19;14(1):2438291. doi: 10.1080/2162402X.2024.2438291 (PMC11660370; doi:10.1080/2162402X.2024.2438291)
Supplement: Supplemental Material [file KONI_A_2438291_SM7455.zip › New folder/Gomez C et al Oncoimmunol Supplementary tables REVISED.xlsx]

## Sheet: Supp table 2
Antigen	Clon	Conjugate	Manufacturer	Application
HLA-DR	L243	BV711	BioLegend	PANEL 1 FLOW CYTOMERY
CD11b	ICRF44	FITC	BioLegend	PANEL 1 FLOW CYTOMERY
CD14	M5E2	APC	BioLegend	PANEL 1 FLOW CYTOMERY
CD45	HI30	PE/Cyanine5	BioLegend	PANEL 1 & 2 FLOW CYTOMERY
CD11c	Bu15	BV421	BioLegend	PANEL 1 FLOW CYTOMERY
CD15	W6D3	BV605	BioLegend	PANEL 1 FLOW CYTOMERY
CD163	GHI/61	PE	BioLegend	PANEL 1 FLOW CYTOMERY
CD206	15 2	APC/Cyanine7	BioLegend	PANEL 1 FLOW CYTOMERY
CD274 (B7-H1, PD-L1)	MIH3	PE/Cyanine7	BioLegend	PANEL 1 & 2 FLOW CYTOMERY
CD90 (Thy1)	5 E 10	BV711	BioLegend	PANEL 2 FLOW CYTOMERY
Podoplanin	NC-08	APC	BioLegend	PANEL 2 FLOW CYTOMERY
CD31	WM59	BV421	BioLegend	PANEL 2 FLOW CYTOMERY
CD3	OKT3	Alexa Fluor® 700	BioLegend	PANEL 2 FLOW CYTOMERY
CD56 (NCM)	5.1H11	Brilliant Violet 605	BioLegend	PANEL 2 FLOW CYTOMERY
Pan Cytokeratin	AE1/AE3	Alexa Fluor™ 488	thermofisher	PANEL 2 FLOW CYTOMERY
		-	Abcam	FFPE 1:100
Alpha-smooth muscle actin	1A4	Cy3	MERCK	PANEL 2 FLOW CYTOMERY
				FFPE 1:500
CD163	EPR19518	-	Abcam	FFPE 1:200
Cyto-Fast™ Fix/Perm Buffer Set			BioLegend	PANEL 2 FLOW CYTOMERY

## Sheet: Supp table 3
Nat Commun. 2020 Oct 8;11(1):5077					Trends Immunol. 2022 Jul;43(7):546-563				Immunity. 2021 Aug 10;54(8):1883-1900.e5			Cancer Cell. 2022 Dec 12;40(12):1550-1565.e7					Nat Commun. 2020 Oct 8;11(1):5077
Macs C1	Macs C2	Macs C3	Macs C1-3		LA-TAMs	Reg-TAMs	Angio-TAMs		M1	M2		iCAFs (signature)	myoCAFs II (signature)	PanCAFs (signature)			myoCAF (DEGs)	myoCAFs (signature)	iCAF (DEGs)
SPP1	APOE	MARCHF6	CTSB		ACP5	CCL2	ADAM8		IL23	IL4R		APOE	ACTA2	DCN			RGS5	RGS5	LUM
CCL4L2	HLA-DRB3	ZNF302	RNASE1		AOPE	CD274	AREG		TNF	CCL4		SERPINE2	RGS5	CFD			ACTA2	ACTA2	DCN
RNASE1	SLC40A1	GPM6A	CTSD		APOC1	CD40	BNIP3		CXCL9	CCL13		TNFAIP6	GJA4	LUM			MYL9	MYL9	PTGDS
CCL13	C1QB	BTN3A2	C1QA		ATF1	CD80	CCL2/4/20		CXCL10	CCL20		ARID5B	NDUFA4L2	COL1A2			C11orf96	C11orf96	CFD
EGR1	APOC1	NPM1P40	C1QC		C1QA/B/C	CD86	CD163		CXCL11	CCL17		TFPI2	ANGPT2	PTGDS			CALD1	CALD1	COL1A1
FTL	C1QC	L1HS	C1QB		CCL18	CHIT1	CD300E		CD86	CCL18		PTGS2	MCAM	COL3A1			TPM2	TPM2	COL1A2
NUPR1	C1QA	KCNJ2	CTSC		CD163	CX3CR1	CD44		IL1A	CCL22		MATN2	NOTCH3	COL6A2			IGFBP7	IGFBP7	MGP
CSTB	LGMN	NABP1	STAB1		CD36	HLA-A/C	CD55		IL1B	CCL24		CCL13	PPP1R14A	C1R			NDUFA4L2	NDUFA4L2	COL3A1
	JUN	NCALD	PLD3		CD63	HLA-DQA1/B1	CEBPB		IL6	LYVE1		LIF	FRZB	C1S			SOD3	SOD3	APOD
	FOLR2	CADM1	MSR1		CHI3L1	HLA-DRA/B1/B5	CLEC5A		CCL5	VEGFA		CXCL1	EGFL6	MEG3			PPP1R14A	PPP1R14A	RARRES2
	CCL2	SPP1	CTSZ		CTSB/D/L	ICOSLG	CTSB		IRF5	VEGFB		PTGDS	COL4A1				MT2A	MT2A	CXCL14
	HLA-DQA1	FGF23	MAF		F13A1	IL-10	EREG		IRF1	VEGFC		CCL11	COL4A2				BGN	BGN	MFAP4
	FCGR3A	NEDD4L	PSAP		FABP5	ITGA4	FCN1		CD40	VEGFD		CXCL12	BGN				MYH11	MYH11	FBLN1
	RHOB	IGKC	SLCO2B1		FOLR2	LGALS9	FLT1		IDO1	EGF		IL6	MYL9				CRISPLD2	CRISPLD2	IGFBP5
	HSPA1B	HEPACAM	CD68		GPNMB	MACRO	FN1		KYNU	CTSA		PLIN2	IGFBP2				MT1M	MT1M	SFRP2
	HES1	CTSD	APOC1		IRF3	MRC1	HES1		CCR7	CTSB		FST					CRYAB	CRYAB	TIMP1
	HLA-A	RPS26	GLUL		LGALS3	TGFB2	IL1B			CTSC							MT1A	MT1A	MMP2
	HSPA6	CTSB	LGMN		LIPA		IL1RN			CTSD							MT1X	MT1X	COL6A2
	EIF4A3		CD81		LPL		IL8			TGFB1							FRZB	FRZB	C1S
	CTSC		TMEM176B		MACRO		MAF			TGFB2							TPM1	TPM1	SERPINF1
	TMEM176B		TREM2		MerTK		MIF			TGFB3							THY1	THY1	C1R
	HMOX1		TYMP		MMP7/9/12		NR1H3			MMP14							ID4	ID4	CCL11
	CCL8				MRC1		OLR1			MMP19							MFGE8	MFGE8	COL6A3
	CD68				NR1H3		PPARG			MMP9							LGALS1	LGALS1	CCN1
	GADD45B				NRF1		S100A8/9/12			CLEC7A							GADD45B		MT2A
	PLD3				NUPR1		SERPINB2			WNT7B							SELENOM		CXCL1
	ITM2B				PLA2G7		SLC2A1			FASL							MT1E		COL6A1
	HLA-DMB				RNASE1		SPIC			TNFSF12							MYLK		FGF7
	LIPA				SPARC		SPP1			TNFSF8							SPARC		CCL2
					SPP1		THBS1			CD276							MAP1B		IGFBP4
					TFDP2		TIMP1			VTCN1							SPARCL1		C11orf96
					TREM2		VCAN			MSR1							DSTN		PLAT
					ZEB1		VEGFA			FN1							CEBPD		CCN2
										IRF4							VIM		VCAN
																	COL3A1		APOE
																	COL4A1		LGALS1
																	COL1A2		GSN
																	COL1A1		TNFAIP6
																	IFITM3		PCOLCE
																	COL4A2		NBL1
																	CAVIN3		CHI3L1
																	RGS16		A2M
																	ACTG2		TMEM176B
																	TIMP1		CTSK
																	GPX3		CCDC80
																	ADAMTS4		SERPINE2
																	MGP		IGF1
																	COL6A2		SERPING1
																	ADAMTS1		SFRP1
																	PTP4A3		BGN
																	TPPP3		NNMT
																	PHLDA1		CTHRC1
																	GJA4		SELENOM
																	FN1		FN1
																	AXL		POSTN
																	PDGFRB		SPARC
																	TIMP3		IGFBP6
																	CRIP1		SPON2
																	TAGLN		CALD1
																	NOTCH3		TMEM176A
																	PLAC9		AEBP1
																	NR2F2		SOD2
																	WFDC1		EGR1
																	FLNA		RARRES1
																	JUNB		CEBPB
																	GEM		CRYAB
																	LHFPL6		CYGB
																	HES4		SOD3
																	IL6		C3
																	SYNPO2		GEM
																	MCAM		PDPN
																	CCL2		CEBPD
																	RHOB		PTGS2
																	IGFBP5		PLAC9
																	COX7A1		THBS1
																	CAV1		LTBP4
																	CSRP1		TIMP3
																	CNN1		EMILIN1
																	EGR1		TPM2
																	COX4I2		COL14A1
																	CNN3		G0S2
																	SERPING1		BASP1
																	FILIP1L		IFITM3
																	AEBP1		IER3
																	NNMT		CRISPLD2
																	DEPP1		THBS2
																	LBH		FSTL1
																	ZFP36		RAMP1
																	CDH6		EFEMP1
																	PLN		STC1
																	PDK4		ANXA5
																	MYL6		PMP22
																	CEBPB		THY1
																	HIGD1B		RND3
																	COL18A1		FOS
																	IGFBP4		MXRA8
																	FHL1		VIM
																	CPE		COL8A1
																	THBS1		MTRNR2L12
																	CXCL2		NUPR1
																	RRAD		HTRA1
																	PNRC1		TCF21
																	TSC22D1		DPT
																	CAVIN1		PDGFRA
																	ID3		TIMP2
																	ADRA2A		ZFP36
																	FOS		JUNB
																	LPP		CLEC11A
																	HOPX		OLFML3
																	IFITM2		SRPX
																	IGFBP2		RRAD
																	TINAGL1		TGFBI
																	COL6A1		GPX3
																	JUN		PLTP
																	STEAP4		RBP1
																	A2M		TCIM
																	EBF1		CFH
																	ITGB1		EFEMP2
																	SORBS2		COL5A1
																	FXYD1		COL5A2
																	PCOLCE		DUSP1
																	CSRP2		CXCL12
																	CD151		IL6
																	CALM2		LGALS3BP
																	C1R		JUN
																	PTEN		FST
																	SPON2		DKK3
																	TGFB1I1		CD63
																	TUBA1A		CXCL2
																	CDKN1A		LRP1
																	CCN2		C7
																	SOCS3		NFKBIZ
																	EHD2		MTRNR2L8
																	SDC2		ACSL4
																	CRIP2		ABI3BP
																	NUPR1		LAPTM4A
																	MTHFD2		FOSB
																	SH3BGRL		INHBA
																	MGST3		IGFBP7
																	PTMA		ACTA2
																	PDLIM3		ZFP36L1
																	CYB5R3		FBLN5
																	HCFC1R1		SDC2
																	EGFL6		PDLIM3
																	SMOC2		NR2F1
																	EPS8		CNN3
																	SEPTIN7		MEDAG
																	MAP3K20		MMP14
																	MAP3K7CL		S100A13
																	COL5A2		IER2
																	C1QTNF1		CTSC
																	PTMS		PTGES
																	CCDC102B		ANTXR1
																	OAZ2		ACTG2
																	ITGA1		FBLN2
																	TPM4		TMEM158
																	CHN1		RCN3
																	LGI4		HSPB6
																	BCAM		AKAP12
																	S100A4		NR4A1
																	ATF3		SOCS3
																	CCN1		NRG1
																	SERPINH1		PPIC
																	PGF		ELN
																	KLF9		GADD45B
																	ACTN1		CDH11
																	DKK3		ZBTB20
																	IGFBP6		SERPINH1
																	GUCY1A1		ISLR
																	NR4A1		PALLD
																	ENAH		PTN
																	SEPTIN4		PHLDA1
																	C1S		CCDC71L
																	CYGB		MFGE8
																	YBX3		F3
																	PPP1R12A		FGFR1
																	RCAN2		COL12A1
																	AKAP12		FKBP10
																	ZBTB16		EMP3
																	ZFHX3		PODN
																	FSTL1		ABCA8
																	APOLD1		MRC2
																	AOPEP		PLAGL1
																	CPM		FILIP1L
																	VASN		ADH1B
																	LMOD1		SPON1
																	FAM162B		ADM
																	ZNF331		BICC1
																	FOSB		GAS6
																	ECRG4		APP
																	RHOC		VASN
																	ARID5B		LXN
																	LMNA		RBMS3
																	COL14A1		GREM1
																	RBMS3		MYL9
																	TLN1		EDNRB
																	STOM		CYBRD1
																	RBPMS		SMPDL3A
																	MEF2C		FTL
																	HSPB6		TFPI
																	EID1		SERPINE1
																	PDLIM7		GADD45G
																	CAV2		TPM1
																	SERTAD1		ECM1
																	PKIG		MATN2
																	PPP1R12B		TUBA1A
																	EFHD1		CLMP
																	TNS1		TMEM98
																	CBX6		ADAMTS1
																	HEYL		RRBP1
																	ZEB2		FCGRT
																	INTS6		PLPP3
																	RPS27L		NFKBIA
																	RAMP1		FOXF1
																	MYC		LIF
																	KCNE4		AXL
																	PALLD		STEAP2
																	ANGPT2		IL1R1
																	ANXA6		FXYD1
																	EPAS1		CERCAM
																	GSN		MT1E
																	COL6A3		CD99
																	LAMA4		IL6ST
																	PDGFA		TSPAN4
																	SBDS		ID2
																	ISG15		TRPA1
																	TIMP2		LTBP1
																	TBX2		CTSF
																	SMTN		INTS6
																	ANXA5		PPIB
																	RAB31		TGM2
																	MYH9		LHFPL6
																	RRAS		QSOX1
																	LAMC1		NDN
																	JAG1		ARF4
																	CD59		NAMPT
																	MYO1B		PSAP
																	ZFP36L1		CLDN11
																	HSPB2		EID1
																	IER2		CPXM1
																	C12orf57		RHOBTB3
																	CLIC4		SGCE
																	MSRB3		FTH1
																	ACTB		GLT8D2
																	ISYNA1		BMP5
																	ANKRD10		MYADM
																	FADS3		SQSTM1
																	CCDC3		PAPPA
																	ATP1B3		TWIST1
																	GUCY1B1		PITX1
																	FKBP5		PNRC1
																	INAFM1		HSD11B1
																	CD81		TCEAL9
																	KLF2		PRELP
																	ADAMTS9		COX7A1
																	MFAP4		MAFB
																	RNF152		ARID5B
																	RASD1		RDH10
																	NEXN		FBN1
																	SEPTIN11		FHL2
																	LOXL2		FAP
																	MAP1LC3A		FKBP9
																	SYNM		HTRA3
																	PRELP		NFIA
																	NFKBIZ		PKIG
																	ITGA7		LMCD1
																	RASL11A		IRF1
																	NTRK2		HSPA5
																	KANK2		OAF
																	PLXDC1		CTSL
																	TFPI		ITGB1
																	NUDT4		COL16A1
																	ZBTB20		ITIH5
																	IFITM1		CD81
																	UTRN		APCDD1
																	FOXS1		REV3L
																	TACC1		GFPT2
																	ESAM		CAVIN1
																	C12orf75		STEAP1
																	HSPB1		DDR2
																	MTRNR2L12		MMP23B
																	NRGN		HSD17B2
																	SLIT3		TMEM45A
																	EDNRA		TPM4
																	RASL12		MSC
																	PRRX1		SCARB2
																	MYADM		SSPN
																	LURAP1L		NFIC
																	IRF1		WFDC1
																	MAFB		TCEAL7
																	IRAG1		SPTSSA
																	GGT5		FHL1
																	IER5L		SLIT2
																	CD63		PLD3
																	VCL		PRRX1
																	FBLIM1		GGT5
																	TNC		PAMR1
																	PDLIM2		MFAP2
																	ADIRF		CALU
																	PRKG1		CD248
																	PMEPA1		MAP1B
																	MT1L		HIF1A
																	OAT		OSR2
																	ATF4		RASD1
																	CCNI		CTSB
																	GAS6		PDLIM2
																	NR4A3		GYPC
																	UACA		HSP90B1
																	HEXIM1		ISCU
																	CRTAP		EIF1B
																	GOLIM4		WSB1
																	NID1		MXRA5
																	PDE3A		TTC3
																	TMEM47		SLC25A37
																	LGALS3BP		TPST1
																	RSU1		GJA1
																	HEY2		NOVA1
																	ADCY3		RBMS1
																	PRSS23		VKORC1
																	PARM1		PDLIM4
																	TSC22D3		CPQ
																	CD99		PAM
																	MGLL		RNF24
																	TGFBI		TMEM119
																	PMP22		P4HA3
																	SGCA		HEXB
																	PALM2AKAP2		FAM114A1
																	ARHGEF17		TSHZ2
																	GLA		PLXDC2
																	SGIP1		CPE
																	NREP		GPX8
																	RERG		VCAM1
																	CCDC80		MYLK
																	PTK2		PDIA3
																	CYCS		TNC
																	ZNF503		CDKN1C
																	DPYSL2		BMP4
																	AOC3		GNG11
																	PTGIR		SMIM3
																	HSPB8		RAB34
																	LAMB2		KDELR2
																	NFIL3		GPNMB
																	KIAA0040		PRNP
																	GUK1		CRTAP
																	SSTR2		MPZL1
																	KCNMB1		SERTAD1
																	FERMT2		SLIT3
																	ZNF703		LAMP2
																	NDN		GULP1
																	ARL2		LSAMP
																	LAPTM4A		TENT5A
																	UBA2		FMOD
																	ESD		GOLIM4
																	SORBS3		ALDH2
																	SRSF3		ACTN1
																	RASGRP2		TWIST2
																	ARHGAP15		PRKAR1A
																	TCIM		NID1
																	VAMP5		PID1
																	LMO4		OAT
																	ARPC5		NENF
																	JUND		MAP3K20
																	FOXF1		NPTN
																	STAT3		EPB41L2
																	LITAF		CREB5
																	ZBTB38		RCN1
																	PHPT1		SNHG32
																	RHOA		FKBP7
																	APP		ANGPTL2
																	SERPINB6		NUCB2
																	RTL8C		SEC62
																	CALM1		MRNIP
																	EIF4A1		NPC2
																	EFEMP2		CES1
																	ROCK1		SLC39A14
																	SLC25A4		LAMP1
																	TCF4		UGDH
																	MYLIP		DNAJC1
																	NPTN		CCNI
																	HIF1A		BDH2
																	DYNLL1		MEIS1
																	FILIP1		MOXD1
																	APOE		UAP1
																	CREM		PARVA
																	DDAH2		ITGA8
																	PLS3		GPC6
																	DMPK		MAN1A1
																	MXRA8		PDGFD
																	ARPC1A		IFITM2
																	NAMPT		CYB5R3
																	PRKAR1A		LEPROT
																	NR4A2		BAG2
																	SLCO3A1		BDKRB2
																	WDR1		AHI1
																	RARRES2		SPHK1
																	FSTL3		TCF4
																	CHD1		C16orf89
																	CHURC1		SYNPO2
																	BRD2		KLF10
																	H1-10		HAS2
																	C1orf54		PLEKHH2
																	TCEAL4		SEPTIN11
																	NBL1		DAB2
																	BTG2		SGK1
																	NRARP		KLF9
																	NFIA		ABL2
																	MAP4		SNX9
																	PLPP3		PLOD2
																	RABAC1		SCPEP1
																	ADGRF5		CAVIN3
																	CFL2		RUNX1
																	NAP1L1		MRGPRF
																	VAMP2		MMD
																	AP2M1		TMEM59
																	IFI6		BSG
																	ARID5A		PLEKHA5
																	RELL1		SEC22B
																	PLEKHA4		NEGR1
																	FOSL2		RNASE4
																	LTBP1		DPYSL2
																	YWHAH		LOXL1
																	SELENOW		STAT3
																	ZFAND5		OSTC
																	PTPRG		PDGFRB
																	MPRIP		CST3
																	LRRC32		MORF4L1
																	NFIC		REXO2
																	PARVA		CREB3L1
																	NME4		ENAH
																	DST		ENC1
																	RAB34		PRICKLE2
																	DMD		TLE4
																	DLC1		RHOQ
																	DUSP1		CLIC4
																	DDR2		TBX3
																	PDE5A		TAGLN
																	IFI27L2		C1orf21
																	IER3		SGCB
																	CLEC11A		MAP1LC3A
																	NENF		CD302
																	SKP1		CTSA
																	CRIM1		PGM2L1
																	ECE1		CHN1
																	NRP1		PTEN
																	EMP3		LAMC3
																	RHOQ		BIN1
																	FOXO3		NFIX
																	ACTN4		NFE2L2
																	MCRIP1		DPYSL3
																	H1-0		EPHX1
																	UBE2E2		LAMA2
																	ASAP1		GABARAPL1
																	MAPRE2		NUCB1
																	DYNC1I2		HSPB8
																	AHNAK		ACKR3
																	ACKR3		P3H3
																	C5orf24		MT1L
																	C20orf27		LMO4
																	MTRNR2L8		ADD3
																	TMEM38B		PDE4D
																	ANTXR1		TPBG
																	SMIM3		P4HA2
																	UGCG		C2
																	RNASEH2C		FAM20C
																	A1BG		EDIL3
																	LEPROT		PHPT1
																	RAB13		RTL8C
																	CDC42EP1		GLIS3
																	GJC1		PHACTR2
																	ISCU		FAM43A
																	DUSP14		MXRA7
																	CHCHD10		OSBPL8
																	FKBP10		C12orf57
																	TUBA1B		FLNA
																	NBEAL1		ANTXR2
																	PLK2		GBP1
																	SNHG32		IL15RA
																	RASSF1		SLC2A3
																	ARL3		FSTL3
																	SGCB		SDF4
																	HSPA2		FXYD6
																	TWSG1		TMEM14C
																	PAWR		MGLL
																	TBC1D1		PDLIM7
																	SEMA5A		LAMA4
																	RWDD1		RAB31
																	ENTPD1		DRAM1
																	DNAJB4		SGIP1
																	ARHGAP1		PRRX2
																	CSRNP1		GINM1
																	YWHAQ		ABCA1
																	GNAS		CKAP4
																	CLTB		CSGALNACT2
																	OPTN		SPARCL1
																	ATOX1		KDELR3
																	TUBB6		COL15A1
																	DDX5		SAMD4A
																	PDLIM5		OS9
																	FGFR1		LPAR1
																	PRXL2C		MTCH1
																	MORF4L1		ICAM1
																	MAGED2		DDAH2
																	PPP1R15A		TGFB1I1
																	TNFRSF1A		COLEC12
																	CAMTA1		LRRN4CL
																	ROCK2		SRPX2
																	PXDN		FUNDC2
																	NUCKS1		PTK7
																	SPTSSA		SEC63
																	SEPTIN2		POLG2
																	NFIB		CTSO
																	CALU		IER5L
																	PLEKHO1		WLS
																	EIF1B		HEXA
																	TNS2		ADAM33
																	RBMS1		ANXA6
																	NT5DC2		CTH
																	POLR2L		COPZ2
																	TCEAL9		TGFBR3
																	BCL6		MSRB2
																	IFRD1		FOXO3
																	DYNLRB1		RCAN1
																	NDRG2		PTMS
																	MRFAP1		HIC1
																	ZNF302		TWSG1
																	SOD2		KANK2
																	AP3S1		SH3PXD2A
																	HNRNPH3		ERLEC1
																	EMILIN1		GLIPR1
																	TMEM165		RBPMS
																	NET1		FERMT2
																	EPB41L2		SPART
																	SERPINF1		FNDC3B
																	CD44		ITGB8
																	PSMC3		SVIL
																	B3GNT2		PXDN
																	WASF2		ARL1
																	REXO2		SYNE1
																	CLMN		PXDC1
																	BSG		ITGB5
																	CNBP		FKBP11
																	POMP		FNDC3A
																	MIDN		ZEB1
																	MXRA7		NFIL3
																	MAFF		S1PR2
																	STRN3		LAMC1
																	NDUFB1		CHID1
																	EIF4A2		COPS8
																	RAB2A		GNG12
																	CDKN1C		INAFM1
																	CALM3		BMERB1
																	SGCE		NRP1
																	SYNE1		TEAD1
																	SSBP2		SPSB1
																	MRPL32		TXNDC15
																	NMD3		VEGFB
																	CYBRD1		DEGS1
																	DENND2B		LHFPL2
																	PTN		WWTR1
																	DEGS1		CREG1
																	GABARAP		PLOD1
																	ELL2		RUFY3
																	SMIM12		GRK5
																	YAP1		TMEM263
																	TMEM14C		LAMB2
																	NDUFS2		SURF4
																	VKORC1		LAMB1
																	MAP7D3		GLG1
																	TMTC3		TUBB6
																	SOCS1		SEC24D
																	MYO1C		SMPD1
																	ELOB		CCPG1
																	HMGB1		STOM
																	GBP2		PRAF2
																	BLOC1S1		SPRY1
																	CIRBP		FAM171B
																	BABAM2		FAM229B
																	HAPLN3		CMTM3
																	EPHX1		DTWD1
																	MOB2		SLC39A7
																	GAMT		LTBP3
																	ZYX		ITGA5
																	PLAGL1		MAGEH1
																	SEC31A		DENND2B
																	AHCYL1		ARHGAP28
																	KIF5B		COL18A1
																	CAP1		RBFOX2
																	TLE1		NRP2
																	SRRM2		RRAS
																	WSB1		FBLIM1
																	RCSD1		LARP6
																	DCTN3		XBP1
																	SVIL		MTRNR2L1
																	PHLDB1		ARRDC3
																	MTRNR2L1		BNIP3L
																	RND3		CHPF
																	TOB2		HDLBP
																	PICALM		ST3GAL1
																			IFITM1
																			MTRNR2L6
																			ATP6V0E1
																			SBDS
																			RIN2
																			GOLM2
																			ECHDC2
																			EMC7
																			ATP6AP2
																			BEX3
																			MT1X
																			IFI27L2
																			AHCYL1
																			MAP4
																			CAV1
																			TCEAL4
																			CD151
																			CSRP1
																			SPATS2L
																			ARMCX3
																			GABARAP
																			TCEAL3
																			MAGED1
																			LITAF
																			KDELR1
																			SH3BGRL
																			TRAM1
																			PTTG1IP
																			PGRMC1
																			SKP1
																			LIMS1
																			STAT2
																			FNIP1
																			NR4A2
																			VCL
																			C5orf15
																			DST
																			IFRD1
																			P4HB
																			SLC38A2
																			ELL2
																			SELENOS
																			CAPZB
																			AASS
																			SEC31A
																			TMEM30A
																			ZNF503
																			LIMA1
																			CANX
																			KLF4
																			LMNA
																			RABAC1
																			ITM2C
																			MRFAP1
																			SPTBN1
																			EIF5
																			DDX5
																			PMEPA1
																			CUX1
																			RSRP1
																			CISD1
																			TMBIM4
																			NEU1
																			CCNL1
																			CD164
																			MAP1LC3B
																			TNFRSF1A
																			WTAP
																			AKR1B1
																			LY6E
																			NAP1L1
																			ITGAV
																			ESD
																			MPV17
																			ATP2A2
																			ATF3
																			FBXO9
																			LPP
																			PTCH1
																			ANKRD10
																			MCL1
																			HCFC1R1
																			MTRNR2L11
																			TMEM165
																			DSTN
																			PRDX6
																			SEC61B
																			SEPTIN2
																			B4GALT1
																			CHD9
																			GCSH
																			PCMTD1
																			EIF4A2
																			ATP2B1
																			APLP2
																			PIGT
																			MAGED2
																			ATF4
																			NR4A3
																			SEPTIN7
																			NUCKS1
																			C1orf122
																			NFKB1
																			CBX5
																			LGALS3
																			BAMBI
																			TNFAIP3
																			PNRC2
																			LMAN1
																			RAB13
																			DNAJA1
																			PBX1
																			DPP7
																			DNAJB9
																			NME3
																			EBF1
																			SOX4
																			CNIH1
																			AFF4
																			DNAJC3
																			TNFRSF12A
																			SRGAP1
																			CALR
																			ADH5
																			SAR1A
																			RAB7A
																			GLRX
																			ATOX1
																			MPHOSPH8
																			MESD
																			RSRC2
																			SSR2
																			NDFIP1
																			LRRK1
																			BTG3
																			CSRNP1
																			MPHOSPH6
																			PRDX4
																			TMED9
																			VEGFA
																			RAB1A
																			ATRAID
																			TMEM167A
																			UBB
																			PLK2
																			MYDGF
																			SELENOF
																			CD82
																			ABHD5
																			RPS27L
																			PPP1CC
																			HNRNPDL
																			RWDD1
																			AHNAK
																			ASXL1
																			LRPAP1
																			JUND
																			SSR3
																			BRD2
																			GSTO1
																			RAB2A
																			TOP1
																			PPP3CA
																			KDM6B
																			FUS
																			CLU
																			HEXIM1
																			CIRBP
																			NFIB
																			SRSF3
																			BAG3
																			MAFF
																			MYC
																			TNFAIP2
																			TRIB1
																			SLPI
																			CHMP1B
																			ID3
																			S100A10
																			SLC14A1
																			PLIN2
																			PLAU
																			IGFBP2
																			AREG

## Sheet: Supp table 4
	N	%
T stage	29
Ta	14	48.2759
T1	15	51.7241
Grade	29
Low	18	62.069
High	9	31.0345
LNPL	1	3.44828
Unknown	1	3.44828
Outcome	29
Recidive	14	48.2759
Progression	2	6.89655
LNPL	Low neoplastic potential lesions
